# Supplementary material for: Biosynthesis and engineering of the nonribosomal peptides with a C-terminal putrescine
Source: Nat Commun. 2023 Oct 19;14:6619. doi: 10.1038/s41467-023-42387-z (PMC10587159; doi:10.1038/s41467-023-42387-z)
Supplement: Supplementary file 5 — Supplementary Data 1 [file 41467_2023_42387_MOESM5_ESM.xlsx]

## Sheet: strains and plasmids
Strains, mutants and plasmids in this study
Strains	Description	Source
Schlegelella brevitalea DSM 7029	[Polyangium] brachysporum DSM 7029 (K481-B101; ATCC 53080)	(1) Wang, X., Zhou, H. B., Chen, H. N., Jing, X. S., Zheng, W. T., Li, R. J., Sun, T., Liu, J. Q., Fu, J., Huo, L. J., Li, Y. Z., Shen, Y. M., Ding, X. M., Müller, R., Bian, X. Y. & Zhang, Y. M. Discovery of recombinases enables genome mining of cryptic biosynthetic gene clusters in Burkholderiales species. Proc. Natl. Acad. Sci. U S A., 115, E4255-E4263 (2018).
S. brevitalea DSM 7029Δglb:PApra-gdn	DSM7029, knockout of glidobactin gene cluster, a constructive promoter PApra was replaced by the orginal promoter of glidonin gene cluster	(1) Wang, X., Zhou, H. B., Chen, H. N., Jing, X. S., Zheng, W. T., Li, R. J., Sun, T., Liu, J. Q., Fu, J., Huo, L. J., Li, Y. Z., Shen, Y. M., Ding, X. M., Müller, R., Bian, X. Y. & Zhang, Y. M. Discovery of recombinases enables genome mining of cryptic biosynthetic gene clusters in Burkholderiales species. Proc. Natl. Acad. Sci. U S A., 115, E4255-E4263 (2018).
E. coli GB2005Dir	(GB2005, araC-BAD-reET) ET operon under PBAD promoter were inserted at the ybcC locus	(2) Fu, J., Bian, X. Y., Hu, S. B., Wang, H. L., Huang, F., Seibert, P. M., Plaza, A., Xia, L.Q., Müller, R., Stewart, A. F. & Zhang, Y. M. Full-length RecE enhances linear-linear homologous recombination and facilitates direct cloning for bioprospecting Nat. Biotechnol. 30, 440-446 (2012).
E. coli GB08Red	(GB2008, araC-BAD-γβαA) lambda red operon and recA under PBAD promoter were inserted at the ybcC locus	(2) Fu, J., Bian, X. Y., Hu, S. B., Wang, H. L., Huang, F., Seibert, P. M., Plaza, A., Xia, L.Q., Müller, R., Stewart, A. F. & Zhang, Y. M. Full-length RecE enhances linear-linear homologous recombination and facilitates direct cloning for bioprospecting Nat. Biotechnol. 30, 440-446 (2012).
E. coli GBred-gyr462	(GB2005, araC-BAD-γβαA) lambda red operon and recA under PBAD promoter were inserted at the ybcC locus, GyrA mutation of Arg462Cys	(3) Wang, H. L., Bian, X. Y., Xia, L. Q., Ding, X. Z., Müller, R., Zhang, Y. M., Fu, J. & Stewart, A. F. Improved seamless mutagenesis by recombineering using ccdB for counterselection. Nucleic Acids Res. 42, e37-e37 (2014).
E. coli GB05	(HS996, ΔrecET, ΔybcC). The endogenous recET locus and the DLP12 prophage ybcC, which encodes a putative exonuclease similar to the Redα, were deleted	(2) Fu, J., Bian, X. Y., Hu, S. B., Wang, H. L., Huang, F., Seibert, P. M., Plaza, A., Xia, L.Q., Müller, R., Stewart, A. F. & Zhang, Y. M. Full-length RecE enhances linear-linear homologous recombination and facilitates direct cloning for bioprospecting Nat. Biotechnol. 30, 440-446 (2012).
E. coli BL21	F-ompT hsdS(Rb-mB-)gal dcm(DE3)	Our lab
E. coli BAP1	BL21(DE3) ΔprpRBCD::T7prom-sfp,T7prom-prpE	Our lab
E. coli GB05MtaA	Sfp protein MtaA gene inserted the genome of GB05	Our lab
Mutants	Characteristics	Source
S. brevitalea DSM 7029PGenta-gdn	DSM7029, constructive promoter PGenta was replaced by the orginal promoter of glidonin gene cluster	This study
S. brevitalea DSM 7029ΔglbΔCs-genta	DSM7029, knockout of glidobactin gene cluster and the original promoter and Cs domain of glidonin gene cluster	This study
S. brevitalea DSM 7029Δglb:PGenta-gdnΔgdnC	The deletion of gdnC (3968874-3970561) gene on DSM7029 chromosome was replaced by apramycin resistance gene	This study
S. brevitalea DSM 7029Δglb:PGenta-gdnΔ+1	The deletion of +1 (3968311-3968788) gene on DSM7029 chromosome was replaced by apramycin resistance gene	This study
S. brevitalea DSM 7029Δglb:PGenta-gdnΔ-3	The deletion of -3 (4015432-4017019) gene on DSM7029 chromosome was replaced by apramycin resistance gene	This study
S. brevitalea DSM 7029Δglb:PGenta-gdnΔ-2	The deletion of -2 (4014075-4015368) gene on DSM7029 chromosome was replaced by apramycin resistance gene, and the gentaR removed by Cre	This study
S. brevitalea DSM 7029Δglb:PGenta-gdnΔ-1	The deletion of -1 (4013772-4014006) gene on DSM7029 chromosome was replaced by apramycin resistance gene	This study
S. brevitalea DSM 7029PGenta-gdnΔPvdQ-00	The deletion of acylase PvdQ-00 (AKJ26698.1) on DSM7029 chromosome was replaced by apramycin resistance gene in the activation mutant S. brevitalea DSM7029Pgenta-gdn	This study
S. brevitalea DSM 7029PGenta-gdnΔGdnD	The deletion of acylase GdnD (AKJ30942.1) on DSM7029 chromosome was replaced by apramycin resistance gene in the activation mutant S. brevitalea DSM7029Pgenta-gdn	This study
S. brevitalea DSM 7029PGenta-gdnΔPvdQ-02	The deletion of acylase PvdQ-02 (AKJ29580.1) on DSM7029 chromosome was replaced by apramycin resistance gene in the activation mutant S. brevitalea DSM7029Pgenta-gdn	This study
S. brevitalea DSM 7029Δgdn-attB-genta	The deletion of gdn gene cluster on DSM7029 chromosome was replaced by attB-genta cassette	This study
Plasmids	Characteristics	Source
pBBR1-Rha-Redγ-Redαβ7029-km	pBBR1 replicon, kmR, redγ and redβα7029 under the control of Rha promoter	(1) Wang, X., Zhou, H. B., Chen, H. N., Jing, X. S., Zheng, W. T., Li, R. J., Sun, T., Liu, J. Q., Fu, J., Huo, L. J., Li, Y. Z., Shen, Y. M., Ding, X. M., Müller, R., Bian, X. Y. & Zhang, Y. M. Discovery of recombinases enables genome mining of cryptic biosynthetic gene clusters in Burkholderiales species. Proc. Natl. Acad. Sci. U S A., 115, E4255-E4263 (2018).
Rk2-apra-cm	Rk2 replicon, apraR, PCR templates to amplify apramycin cassette	Our lab
p15A-cm-ccdB	P15A replicon, cmR, PCR templates to amplify cm-ccdB fragment	(2) Fu, J., Bian, X. Y., Hu, S. B., Wang, H. L., Huang, F., Seibert, P. M., Plaza, A., Xia, L.Q., Müller, R., Stewart, A. F. & Zhang, Y. M. Full-length RecE enhances linear-linear homologous recombination and facilitates direct cloning for bioprospecting Nat. Biotechnol. 30, 440-446 (2012).
p15A-cm-ccdB-tetR-tetO-hyg	P15A replicon, cmR and hygR, inducible promter Ptet, PCR templates to amplify p15A-cm fragment	(4) Wang, H. L., Li, Z., Jia, R. N., Yin, J., Li, A.Y., Xia, L.Q., Yin, Y. L., Müller, R., Fu, J., Stewart, A.F. & Zhang, Y. M. ExoCET: exonuclease in vitro assembly combined with RecET recombination for highly efficient direct DNA cloning from complex genomes. Nucleic Acids Res., 46, e28 (2018).
pFox-genta-Ptet-LTX	gentaR, PCR templates to amplify gentamicin resistance gene	(5) Ongley, S. E., Bian, X. Y., Zhang, Y. M., Chau, R., Gerwick, W. H., Müller, R. & Neilan, B. A. High-titer heterologous production in E. coli of lyngbyatoxin, a protein kinase C activator from an uncultured marine cyanobacterium. ACS Chem. Biol., 8, 1888-1893 (2013).
p15A-apra-phiC31-Pkm-rzmA*	The rzmA gene cluster with mutation of Cs (R148A) under the control of the constructive promoter Pkm	This study
p15A-apra-phiC31-Pkm-holA	The holA gene cluster under the control of the constructive promoter Pkm	This study
p15A-apra-phiC31-Pkm-rzmA*-M1	RzmA*-T7TE was replaced by Gdn-T12C13A*T13TE	This study
p15A-apra-phiC31-Pkm-rzmA*-M2	RzmA*-TE was replaced by Gdn-C13A*T13TE	This study
p15A-apra-phiC31-Pkm-holA-M1	HolA-T5C6A6T6TE was replaced by Gdn-T12C13A*T13TE	This study
p15A-apra-phiC31-Pkm-holA-M2	HolA-C6A6T6TE was replaced by Gdn-C13A*T13TE	This study
p15A-apra-phiC31-Pkm-holA-M3	HolA-T5C6A6T6TE was replaced by Gdn-T12C13A*	This study
p15A-apra-phiC31-Pkm-holA-M4	HolA-C6A6 was replaced by Gdn-C13A*	This study
p15A-apra-phiC31-Pkm-holA-M5	HolA- C6 was replaced by Gdn-C13	This study
p15A-apra-phiC31-Pkm-holA-M6	HolA-T6TE was replaced by Gdn-T12C13A*T13TE	This study
p15A-apra-phiC31-Pkm-holA-M7	HolA-TE was replaced by Gdn-C13A*T13TE	This study
p15A-apra-phiC31-Pkm-holA-M8	HolA-T6 was replaced by Gdn-T12C13A*T13	This study
p15A-apra-phiC31-Pkm-holA-M9	Gdn-T12C13A* inserts into the HolA-A6 and HolA-T6TE	This study
p15A-apra-phiC31-Pkm-holA-M10	HolA-A6T6TE was replaced by Gdn-A*T13TE	This study
pET28b-GdnD	BR322 replicon, kmR, gdnD gene under control of inducible promoter T7	This study
pET28b-Fmt	BR322 replicon, kmR, methionyl-tRNA formyltransferase gene under control of inducible promoter T7	This study
pET28b-Gdn-CsA1T1	BR322 replicon, kmR, gdn-CsAT gene under control of inducible promoter T7	This study
pET28b-Gdn-A1T1	BR322 replicon, kmR, gdn-A1T1 gene under control of inducible promoter T7	This study
pET28b-A12T12	A12T12 gene under control of inducible promoter T7	This study
pET28b-A12T12C13	A12T12C13 gene under control of inducible promoter T7	This study
pET28b-A12T12C13A*	A12T12C13A* gene under control of inducible promoter T7	This study
pET28b-A12T12C13A*T	A12T12C13A*T gene under control of inducible promoter T7	This study
pET28b-A12T12C13A*TTE	A12T12C13A*TTE gene under control of inducible promoter T7	This study
pET28b-A12T12C13A*TTEMut1	A12T12C13A*TTEMut1-S10391A gene under control of inducible promoter T7	This study
pET28b-A12T12C13A*TTEMut2	A12T12C13A*TTEMut2--S10624A gene under control of inducible promoter T7	This study
pET28b-A12T12C13A*TTEMut1/2	A12T12C13A*TTEMut1/2-S10391A/S10624A 2 gene under control of inducible promoter T7	This study
pET28b-A12T12C13A*T-S9963A	A12T12C13A*T gene with mutation S9963A of C13 domain under control of inducible promoter T7	This study
pET28b-A12T12C13A*T-D9965A	A12T12C13A*T gene with mutation D9965A of C13 domain under control of inducible promoter T7	This study
pET28b-A12T12C13A*T-E9984A	A12T12C13A*T gene with mutation E9984A of C13 domain under control of inducible promoter T7	This study
pET28b-A12T12C13A*T-S9963Q	A12T12C13A*T gene with mutation S9963Q of C13 domain under control of inducible promoter T7	This study
pET28b-A12T12C13A*T-S9963V	A12T12C13A*T gene with mutation S9963V of C13 domain under control of inducible promoter T7	This study
pET28b-A12T12C13A*T-D9965L	A12T12C13A*T gene with mutation D9965L of C13 domain under control of inducible promoter T7	This study
pET28b-A12T12C13A*T-D9965E	A12T12C13A*T gene with mutation D9965E of C13 domain under control of inducible promoter T7	This study
pET28b-A12T12C13A*T-E9984M	A12T12C13A*T gene with mutation E9984M of C13 domain under control of inducible promoter T7	This study
pET28b-A12T12C13A*T-E9984D	A12T12C13A*T gene with mutation E9984D of C13 domain under control of inducible promoter T7	This study
pET28b-A12T12C13A*T-H9721A	A12T12C13A*T gene with mutation H9721A of C13 domain under control of inducible promoter T7	This study
p15A-cm-gdn	P15A replicon, cmR, containing glidonin gene cluster	This study
p15A-cm-PApra-gdn	P15A replicon, cmR, glidonin gene cluster under the control of constructive promoter PApra	This study
p15A-amp-attP-PApra-gdn	P15A replicon, ampR, containing attP site, glidonin gene cluster under the control of constructive promoter PApra	This study
p15A-amp-attP-PApra-gdn-CsKO	Cs domain of glidonin gene cluster was seamlessly knockouted	This study
p15A-amp-attP-PApra-gdn-CsH152AH153A	H152 and H153 residues of Cs domain of glidonin gene cluster were mutated to Ala	This study
p15A-amp-attP-PApra-gdn-C13*	the active site HHIVADG of C13 domain mutated to HAIVADG	This study
p15A-amp-attP-PApra-gdn-T13*	the active site GGHSLLA of T13 domain mutated to GGHALLA	This study
p15A-amp-attP-PApra-gdn-TEMut1	the active site GCSAG of TE domain mutated to GCAAGG	This study
p15A-amp-attP-PApra-gdn-TEMut2	the active site GHSFG of TE domain mutated to GHAFGG	This study
p15A-amp-attP-PApra-gdn-TEMut1/2	the active site GCSAG and GHSFG of TE domain mutated to GCAAG and GHAFG	This study
p15A-amp-attP-PApra-gdn-del-TE2	deletion of TE2 domain	This study
p15A-amp-attP-PApra-gdn-del-TE	deletion of TE domain	This study
p15A-amp-attP-PApra-gdn-del-C13A*T13TE	deletion of C13A*T13TE domains	This study
p15A-amp-attP-PApra-gdn-P13-TE	deletion of C13A*T13 and insertion P13 promotor for TE	This study

## Sheet: primer
Primers used in this study.
Primers	Primer sequences (5’-3’)
7029-gdn-Pgenta-S	CCATTCGTAAGGCGCCATTCCTAGACTTTGCCGGAACTTATTAATAAAAGAGAGGAGACGCCTTTCACCGGAAGGCACGAACCCAGTTGAC
7029-gdn-Pgenta-A	GTGGAAGAGCGGTAGGCGCCCGCGACGGGCGCTTCTCGGCATCCGCCGATTCGACTGCGTGGGTGTACATAATCTGTACCTCCTTAAGTGAACGAATTGTTAGGTGGCG
Del-gdnC-apra-S	GCGAAACGGTTTCCTCCTATCGCGGGCTGTGGCGGCTGTTGCGCATGGTCCGGCCGTCGGGGCTGCTGCTACGCTCAGTGGAACGAGGTT
Del-gdnC-apra-A	GAGCTTCCTGTGTTTCAACAACTCCGAGCAGCCCGGCATGCGGACACACGGAGGTGCCCAGGGCGGTGGGAATCTGTACCTCCTTAAGTCAG
Del-(+1)-apra-S	CCTCCGTGTGTCCGCATGCCGGGCTGCTCGGAGTTGTTGAAACACAGGAAGCTCGACACGAAGGATTCAAACGCTCAGTGGAACGAGGTT
Del-(+1)-apra-A	ACCCGGACAGTCCGGCATCACCCTACCCTGCGCTTGCCCCGAACGTCCCGCAACGTGGCCCCGGCTGGTGAATCTGTACCTCCTTAAGTCAG
Del-(-3)-apra-S	ATATTCCTGCCTTGCGAAGGGCACGTAGGCCCAGCGCCCGGGCCAAGGTGCGCAACAAATCAGGATCGCGACGCTCAGTGGAACGAGGTT
Del-(-3)-apra-A	ACTCATCCTTGTTCTCCTCGATCGATCTTCGGTGGCCGGACGCCGCTGGCGCCGGCCGCAAGCCCCGGTGTCAGCCAATCGACTGGCGA
Del-(-2)-genta-S	CGCTGACACCGGGGCTTGCGGCCGGCGCCAGCGGCGTCCGGCCACCGAAGATCGATCGAGGAGAACAAGGTCAGCCAATCGACTGGCGA
Del-(-2)-genta-A	AGAGCCCCGCGCTCCCGCGCGCCGCAGTCGGCCTGTCCGTCCCGGTGGCCGGTGCCGCGCGGTCGTGACGACGCTCAGTGGAACGAGGTT
Del-(-1)-genta-S	ACGTCACGACCGCGCGGCACCGGCCACCGGGACGGACAGGCCGACTGCGGCGCGCGGGAGCGCGGGGCTCACGCTCAGTGGAACGAGGTT
Del-(-1)-genta-A	CGTGCATCGAGCGCATTGGCGCGCTTTCGCCCCGGGGCAGGAACGGCTGACCGGATCTGTACTCAGGGGAAATCTGTACCTCCTTAAGTCAG
Cluster11-S	TCCCGCGCCGCGGGTCACCCGTCGCTACCGGGAGGGAACCCTCATCCTCGAGACCGATTTCGTGACGGATCGGATCTTAAGGATCTCCAGGC
Cluster11-A	TGAAGGTCGCCATGCAGGTCAGTGTAACGGGTTGGGCTGCAGCGTCAACCGAGACAGCCCCGTGGAGAGCTGCTTAAGACGTCGATATCTGGCG
C11 HA apra-1	CCCCATTCGCTATATCTCCGGCGCATTTTGTTGCCATTAATGAAGATTGCACGCTCAGTGGAACGAGGTT
C11 HA apra-2	CGCGACGGGCGCTTCTCGGCATCCGCCGATTCGACTGCGTGGGTGTACATAATCTGTACCTCCTTAAGTCAGCCAATCGACTGGCGAG
int-attP-amp-S	CTGGATCTATCAACAGGAGTCCAAGCGAGCTCGATATCAATTTGTTTATTTTTCTAAATACATTC
int-attP-amp-A	CACCCGGGAAGCCTGATCTAGTTACCAATGCTTAATCAGTG
int-attP-S	CACTGATTAAGCATTGGTAACTAGATCAGGCTTCCCGGGTG
int-attP-A	CAGTTTGTGCCCCTACTTGAGGGCTGCCGTCTTTCCCGGTCTGAGCGGAGAACGAGATGAC
gdn-CsKO-genta-S	ATAAGTATTGCCTGGCAGCACCCCATTCGCTATATCTCCGGCGCATTTTGTTGCCATTAATGAAGATTGCTGAACGAATTGTTAGGTGGCG
gdn-CsKO-genta-A	GGCGGTCCTGCCCCAGCCCCAACTGCCGCTTGATCTCGGCGACCGGGCAACGTTGGTGGCGGTAGCAGCGGAAGGCACGAACCCAGTTGAC
00PvdQKO-7029-apra-S	CGGAAGTGCAAGCCCTGCACGCCGGCTGGGTCGCCGGCTACAACCGCTACTCAGCCAATCGACTGGCGA
00PvdQKO-7029-apra-A	CGTCGAGATAGGGCAGCAGGGCTTCCAGGTAGCCGTAGCCGATGCCCGCGACGCTCAGTGGAACGAGGT
GdnDKO-7029-apra-S	TGTGCGCGCTGCGGGCGCGTCCCGCACGGCCCATCGTCTGTATGCCGCCATGGCGGCCGCCACCCTCGTCAATCTGTACCTCCTTAAGTCAG
GdnDKO-7029-apra-A	CCACGTATTGGGCCTGCCCGCTCTGGTGAATGCAAGACATTCCCCTTGTCATATTTGACAGGGGTGTGTGACGCTCAGTGGAACGAGGTT
02PvdQKO-7029-apra-S	CTGCAGGGCTGGTGAGCCCGACCGGCCGCAGCGCCGGCGGTGGGCTCAGGGTGCGGTCGGCTGCAACGTCACGCTCAGTGGAACGAGGTT
02PvdQKO-7029-apra-A	CGGCGGGCCCGTGCGGCGCCTGCCGGCATCGCGGGGACCGGTCGGTCCCCTGTCAGCGACGCTGTTTGGAAATCTGTACCTCCTTAAGTCAG
PurHKO-7029-apra-S	CGCCGGCGACGGCGCCAGGGGTGGGCCCGGAGCGGCTCAATGTCGGAAGTGGCGGGTGCCCGTGAACACCACGCTCAGTGGAACGAGGTT
PurHKO-7029-apra-A	GCGCGAGCAGCGACCGCCCCATTCCTGACCTACCCTGCCCCGATCATGCAAGCCCTGCTCTCCGTATCCGTCAGCCAATCGACTGGCGA
PurNKO-7029-apra-S	CCTGCTCGCGCCGGCACCCTGGCGGCTACACTGCCGCCCCATGAAGCGCATCGTGATCCTGATCTCCGGCTCAGCCAATCGACTGGCGA
PurNKO-7029-apra-A	CGTGCGCCTCAGCGGGCGGGGCTCGCCCGGCTCACAGCACCAGTTGCGGCTCCCCGCGGCGGTGCACCACCACGCTCAGTGGAACGAGGTT
gdn-H152AH153A-cm-ccdB-S	CCCGTATCGTCCAGGTCGGCCCGGCCCGGTTCTATTGGCTGCACTTCTTCGCCGCCCTGATCATGGACGGATACGGCACTGCCCTGGTATACGTGACGGAAGATCACTTCGC
gdn-H152AH153A-cm-ccdB-A	CTGCGCACGGACTGAAAAGCCAGGGCAGTGCCGTATCCGTCCATGATCAGGTATACAGGCGGGCTGGGTTATATTC
TE2KO-cm-ccdB-primer-A	TGAACTGGCTCTCGTATAAGGTTCTCATCTTCATCTCTCAGTATACTTTGTTCAAAAAAAAGCCCGCTC
TE2KO-cm-ccdB-primer-S	CAAGGCGGCCATCACGCTGCAGTCCGGGCAGCACGGCACCTGAGAGATGAAGATGAGAACCTTATACGAGGTATACGACGTTGATCGGCACGTAAGAG
TEKO-cm-ccdB-primer-S	GTCCAGACATTGGGTGCCGCTGCGTGCTGGCGCTTCACGCTGAGAGATGAAGATGAGAACCTTATACGAGGTATACGACGTTGATCGGCACGTAAGAG
CA*T-TEKO-cm-ccdB-primer-S	GCAGGCCGATGTGCAGCCGATCGAGTCGGCCGAGCGCCGCTGAGAGATGAAGATGAGAACCTTATACGAGGTATACGACGTTGATCGGCACGTAAGAG
P13-cm-ccdB-primer-S	GGTTTTCCCAAGGAGCGAGCCATGAGCCCGGACCGCCAGGGCATGCCCGCGGTATACGACGTTGATCGGCACGTAAGAG
P13-cm-ccdB-primer-A	GGTCGGGCGGCGCGGGCATGCCCTGGCGGTCCGGGCTCATGTATACTTTGTTCAAAAAAAAGCCCGCTC
cm-ccdB-P13-primer-A1	CGCGGGCATGCCCTGGCGGTCCGGGCTCATGGCTCGCTCCTTGGGAAAACC
cm-ccdB-P13-primer-S1	GGCCGATGTGCAGCCGATCGAGTCGGCCGAGCGCCGCTGATCTGCCTCGGCGTTGACACTC
gdn-CsKO-cm-ccdB-S	CCTCGGTGCAACAGGCGATTTGGTTCGACCAAATCCTCGCGCCGGAATTGTTCGGCCTCGTCTATGCCTATTTCGCCCGCGTATACGTGACGGAAGATCACTTCGC
gdn-CsKO-cm-ccdB-A	GCTTCCTCCACGTCGGTGGTGCGGGCGAAATAGGCATAGACGAGGCCGAAGTATACAGGCGGGCTGGGTTATATTC
C13-cm-ccdB-S	GCTGGCCGACGACGAGCACGTGCTGCTGCTGACGGTGCACGCCATCGTCGCCGACGGCTGGTCGGCCAGTGTGGTATACGTGACGGAAGATCACTTCGC
C13-cm-ccdB-A	CTCGCGTCAGCACACTGGCCGACCAGCCGTCGGCGACGATGTATACAGGCGGGCTGGGTTATATTC
T13-cm-ccdB-S	GGTCGGCCGCCACGACAACTTCTTCGATCTCGGTGGGCACGCCCTGTTGGCGGTGAGCCTGGTCGAGCGCATGGTATACGTGACGGAAGATCACTTCGC
T13-cm-ccdB-A	CTTGACGACGCATGCGCTCGACCAGGCTCACCGCCAACAGGTATACAGGCGGGCTGGGTTATATTC
TE1-cm-ccdB-S	CCATCTGCAGCCTCGCGGTCCATATCGGCTCATCGGCTGTGCCGCAGGCGGGCTGGTCGCCTACGAAATGGCGGTATACGTGACGGAAGATCACTTCGC
TE1-cm-ccdB-A	ACAGTTGTTGCGCCATTTCGTAGGCGACCAGCCCGCCTGCGTATACAGGCGGGCTGGGTTATATTC
TE2-cm-ccdB-S	GGCGATTGCGCCACGGGGGCCGTATCACCTGTTGGGCCATGCCTTTGGCGGGTGGGTGGCGTTCGAGGTCGCGGTATACGTGACGGAAGATCACTTCGC
TE2-cm-ccdB-A	CGAGCGCGCGCGCGACCTCGAACGCCACCCACCCGCCAAAGTATACAGGCGGGCTGGGTTATATTC
gdnCs-150HA-primer-S	ATTGCTACCGGCGGCCCAGC
gdnCs-150HA-primer-A	GCAATATTGCCGAGCCGGGC
ET28b-gdnCsAT-S	TCATCATCATCACAGCAGCGGCCTGGTGCCGCGCGGCAGCATGTACACCCACGCAGTCGAATC
ET28b-gdnCsAT-A	GCTCGAGTGCGGCCGCAAGCTTGTCGACGGAGCTCGAATTTCACAGCGTCAACAGCTCCGGTG
28b-gdnA1T1-primer-S	TCATCATCATCACAGCAGCGGCCTGGTGCCGCGCGGCAGCGCAACAGCGGCCCTGAAGGA
28b-gdnA1T1-primer-A	GCTCGAGTGCGGCCGCAAGCTTGTCGACGGAGCTCGAATTTCACAGCGTCAACAGCTCCGGTG
ET28b-Fmt-S	TCATCATCATCACAGCAGCGGCCTGGTGCCGCGCGGCAGCATGAAACTCGTTTTTGCCGGC
ET28b-Fmt-A	GCTCGAGTGCGGCCGCAAGCTTGTCGACGGAGCTCGAATTTCAAGCTGAGGTGGTCTCGA
ET28b-gdnD-S	TCATCATCATCACAGCAGCGGCCTGGTGCCGCGCGGCAGCATGGCGGCCGCCACCCTC
ET28b-gdnD-A	GCTCGAGTGCGGCCGCAAGCTTGTCGACGGAGCTCGAATTTTATTCGCGCAAAAACAAGCGGCT
ET28b-A12T12-S	TCATCATCATCACAGCAGCGGCCTGGTGCCGCGCGGCAGCATGGTGCACGACCTCGAGCGCC
ET28b-A12T12-A	GCTCGAGTGCGGCCGCAAGCTTGTCGACGGAGCTCGAATTGGCCGACTCGATCGGCTGC
ET28b-A12T12C13-A	GCTCGAGTGCGGCCGCAAGCTTGTCGACGGAGCTCGAATTCTCGCTCAGCACCGCCTTGA
ET28b-A12T12C13A*-A	GCTCGAGTGCGGCCGCAAGCTTGTCGACGGAGCTCGAATTTCACTCCGGCGCCAGGCACCG
ET28b-A12T12C13A*T-A	GCTCGAGTGCGGCCGCAAGCTTGTCGACGGAGCTCGAATTTCATCTGGACAGTGCTGTCCGGTC
ET28b-A12T12C13A*TTE-A	GCTCGAGTGCGGCCGCAAGCTTGTCGACGGAGCTCGAATTTCAGTCCAACGCAGGCTGCG
ET28b-gdn-D9965A-primer-S	GTGCCGCGCGACAGCGCGGCGCCCGAGCTGGTCTTGAGCC
ET28b-gdn-D9965A-primer-A	GGCTCAAGACCAGCTCGGGCGCCGCGCTGTCGCGCGGCAC
ET28b-gdn-D9965E-primer-S	GTGCCGCGCGACAGCGCGGAGCCCGAGCTGGTCTTGAGCC
ET28b-gdn-D9965E-primer-A	GGCTCAAGACCAGCTCGGGCTCCGCGCTGTCGCGCGGCAC
ET28b-gdn-D9965L-primer-S	GTGCCGCGCGACAGCGCGCTGCCCGAGCTGGTCTTGAGCC
ET28b-gdn-D9965L-primer-A	GGCTCAAGACCAGCTCGGGCAGCGCGCTGTCGCGCGGCAC
ET28b-gdn-E9984A-primer-S	GAGATCCGCGGCGCACTGGCGTATGCGACCGACTTGTTCGAC
ET28b-gdn-E9984A-primer-A	GTCGAACAAGTCGGTCGCATACGCCAGTGCGCCGCGGATCTC
ET28b-gdn-E9984M-primer-S	GAGATCCGCGGCGCACTGATGTATGCGACCGACTTGTTCGAC
ET28b-gdn-E9984M-primer-A	GTCGAACAAGTCGGTCGCATACATCAGTGCGCCGCGGATCTC
ET28b-gdn-E9984D-primer-S	GAGATCCGCGGCGCACTGGACTATGCGACCGACTTGTTCGAC
ET28b-gdn-E9984D-primer-A	GTCGAACAAGTCGGTCGCATAGTCCAGTGCGCCGCGGATCTC
ET28b-gdn-S9963A-primer-S	GCAGGAAGTGCCGCGCGACGCGGCGGACCCCGAGCTGGTCT
ET28b-gdn-S9963A-primer-A	AGACCAGCTCGGGGTCCGCCGCGTCGCGCGGCACTTCCTGC
ET28b-gdn-S9963V-primer-S	GCAGGAAGTGCCGCGCGACGTCGCGGACCCCGAGCTGGTCT
ET28b-gdn-S9963V-primer-A	AGACCAGCTCGGGGTCCGCGACGTCGCGCGGCACTTCCTGC
ET28b-gdn-S9963Q-primer-S	GCAGGAAGTGCCGCGCGACCAGGCGGACCCCGAGCTGGTCT
ET28b-gdn-S9963Q-primer-A	AGACCAGCTCGGGGTCCGCCTGGTCGCGCGGCACTTCCTGC
ET28b-gdn-H9721A-primer-S	GACGGTGCACGCGATCGTCGCCGACGGCTGGT
ET28b-gdn-H9721A-primer-A	CGGCGACGATCGCGTGCACCGTCAGCAGCAGCA
Rzm1-cm-ccdB-F	AGCGTGTTTAACGGCGCATCCGCAGGTGCGTGATGCGGTGGTGCTGGCAACAGGGTTAATTAAGACGTTGATCGGCACGTAAG
Rzm1-cm-ccdB-R	ACAGCGGCAAGGGCTGGCGGCGCTCGGCCGACTCGATCGGCTGCACATCGGCCTGTTTAATTAAAAACATGAGAGCTTAGTACGTACTATC
Gdn-rzm1-F	GTTTAACGGCGCATCCGCAGGTGCGTGATGCGGTGGTGCTGGCAACAGGGGACGTGCCGGGCGACAAGCG
Gdn-rzm1-R	CGTGAGGGCCCGCCACCTCGTTGCTGGCACCGCTCACGGGTGGGCGATGTTCAGTCCAACGCAGGCTGCGCC
Rzm2-cm-ccdB-F	AGCGTGTTTAACGGCGCATCCGCAGGTGCGTGATGCGGTGGTGCTGGCAACAGGGTTAATTAAGACGTTGATCGGCACGTAAG
Rzm2-cm-ccdB-R	ACAGCGGCAAGGGCTGGCGGCGCTCGGCCGACTCGATCGGCTGCACATCGGCCTGTTTAATTAAAAACATGAGAGCTTAGTACGTACTATC
T-rzm2-F	GTTTAACGGCGCATCCGCAGGTGCGTGATGCGGTGGTGCTGGCAACAGGGGAGGGCTCGGCTAAGCGGCT
T-rzm2-R	ACAGCGGCAAGGGCTGGCGGCGCTCGGCCGACTCGATCGGCTGCACATCGGCCTGGTCACGTTTAACTAAATGGCGTGCTAA
Hol1-cm-ccdB-F	GCTTGGCTCAGCATACGCAGGTGCGCGACGCGGTTGTATTGGCAACAGGCGTTTAAACGACGTTGATCGGCACGTAAG
Hol1-cm-ccdB-R	CGAGCCTTGCTGCATCAGTCTTGGCGAATTACTCAAGGGTAGCTAATTAAGTTTAAACAAACATGAGAGCTTAGTACGTACTATC
Gdn-hol1-F	GCTTGGCTCAGCATACGCAGGTGCGCGACGCGGTTGTATTGGCAACAGGCGACGTGCCGGGCGACAAGCG
Gdn-hol1-R	CGAGCCTTGCTGCATCAGTCTTGGCGAATTACTCAAGGGTAGCTAATTAATCAGTCCAACGCAGGCTGCGCC
T-hol2-F	CGGTTGTATTGGCAACAGGCGAAGGCCAAGATAAACGGCT
T-hol2-R	CCACGACAGCGGCAAGGGCTGGCGGCGCTCGGCCGACTCGATCGGCTGCACATCGGCCTGGCGTTGCGCCTCGAGTACCGCAGCCAAGCCGGCCAATGTG
cm-hol2-R	GCCTGTTGCCAATACAACCGGTTTAAACGGTTATGTGTGGGAGGGCTA
Hol3-cm-ccdB-R	GTCTCGAGCTCGCCCTGCGGTGCTTCATACGCCTGGTGCGCAAACGCGTCGTTTAAACAAACATGAGAGCTTAGTACGTACTATC
Gdn-hol3-R	GTCTCGAGCTCGCCCTGCGGTGCTTCATACGCCTGGTGCGCAAACGCGTCCGGCGCCAGGCACCGCAGGG
Hol4-cm-ccdB-F	TTGCTGCACCCACATTGGCCGGCTTGGCTGCGGTACTCGAGGCGCAACGCGTTTAAACGACGTTGATCGGCACGTAAG
Gdn-hol4-F	TTGCTGCACCCACATTGGCCGGCTTGGCTGCGGTACTCGAGGCGCAACGCCAGGCCGATGTGCAGCCGAT
Hol5-cm-ccdB-R	AACAGCTGGTGAATACATTGGTGCGCCGGATAGTCCCGCTGCGTCGCGTTGTTTAAACAAACATGAGAGCTTAGTACGTACTATC
Gdn-hol5-R	AACAGCTGGTGAATACATTGGTGCGCCGGATAGTCCCGCTGCGTCGCGTTAAGGGGGAACTCCTGCAGCA
Hol6-cm-ccdB-F	GCTTGGCTCAGCATACGCAGGTGCGCGACGCGGTTGTGCTGGCAACAGGCGTTTAAACGACGTTGATCGGCACGTAAG
Gdn-hol6-F	GCTTGGCTCAGCATACGCAGGTGCGCGACGCGGTTGTGCTGGCAACAGGCGACGTGCCGGGCGACAAGCG
T-hol6-F	CGGTTGTGCTGGCAACAGGCGAAGGCCAAGATAAACGGCT
T-hol6-R	GGCAAGGGCTGGCGGCGCTCGGCCGACTCGATCGGCTGCACATCGGCCTGCTCTTGTGCCGATACACGCT
cm-hol2-R	GCCTGTTGCCAGCACAACCGGTTTAAACGGTTATGTGTGGGAGGGCTA
Hol8-cm-ccdB-R	AGCGCAGGTCGAGCGCCATGAGGTTGAATCGGCAGTAGCACAGCAAAGGAGTTTAAACAAACATGAGAGCTTAGTACGTACTATC
Gdn-hol8-R	AGCGCAGGTCGAGCGCCATGAGGTTGAATCGGCAGTAGCACAGCAAAGGATGTCCGGTCGGGCGGCGCGG
Hol10-cm-ccdB-F	GCGTTGAATTGCTATCGCCGGCCGAGCGTACGTTGCTGCTGCAGACGTGGGTTTAAACGACGTTGATCGGCACGTAAG
Gdn-hol10-F	GCGTTGAATTGCTATCGCCGGCCGAGCGTACGTTGCTGCTGCAGACGTGGCCCCTTGGCGCAGGCCAGGA
00PvdQKO-check-S	GCCTATGCACAGGACAACCT
00PvdQKO-check-A	GGGTGTGCTGTAGACCGAGT
GdnDKO-check-S	GATGGCAGTCGTGTTTCAGA
GdnDKO-check-A	GTCATCGAATTTTGCGTGTG
02PvdQKO-check-S	CCAGACCTTTGTCGTGGTGT
02PvdQKO-check-A	TGCCATGCCCAACTTCTATT
PurHKO-check-S	GATCAAGACCCAGTCGAGATG
PurHKO-check-A	GAAGAATGCATCCGCAGCAG
PurNKO-check-S	GATAGAAGGTGACGCGCTCG
PurNKO-check-A	CTGCGCGAAGTGCTGCCAG
Del-gdnC-check-S	TGCGTTGGACTGAGAGATGA
Del-gdnC-check-A	TTCCAGTGTCTGTTCCAGCA
Del-(+1)-check-S	TGCATCTACTTCCTCGACGG
Del-(+1)-check-A	CCAGATCTACAGGTCGGACG
Del-(-3)-check-S	CCATCTTGCTGGCGATCAC
Del-(-3)-check-A	TGCTGTAGGGCTTGAGATCC
Del-(-2)-check-S	AGATCAAGGTCCTCATCGGC
Del-(-2)-check-A	CTGTTTGTAGAGGTCGTGCG
Del-(-1)-check-S	GTCCTATAACCCCACGCTCA
Del-(-1)-check-A	CGGCAAAGTCTAGGAATGGC
attB-check-S	CCGCATGTACTTCGAAGGTG
attB-check-A	CTTTCAGGGTGATGTGCGAG
