# Supplementary material for: Biosynthesis and engineering of the nonribosomal peptides with a C-terminal putrescine
Source: Nat Commun. 2023 Oct 19;14:6619. doi: 10.1038/s41467-023-42387-z (PMC10587159; doi:10.1038/s41467-023-42387-z)
Supplement: Supplementary file 6 — Source Data [file 41467_2023_42387_MOESM6_ESM.xlsx]

## Sheet: glidonins yield-Fig.3d
Yield comparison of glidonins from the culture of the different mutants.
	Compounds/Peak Area
	1 (glidonin A)			Average	2 (glidonin B)			Average	4 (glidonin D)			Average	7 (glidonin G)			Average	9 (glidonin I)			Average	10 (glidonin J)			Average	12 (glidonin L)			Average
Mutants	567658368	589517824	555216896	570797696	126423776	130442048	127526328	1.28131e+08	105562480	144315616	138551072	1.29476e+08	3004092	3962203	4609750	3.85868e+06	79944032	87675504	93834872	8.71515e+07	58242436	58864568	74213144	6.37734e+07	33951040	35552128	35924816	3.51427e+07
C13	0	0	0	0	0	0	0	0	0	0	0	0	0	0	0	0	0	0	0	0	0	0	0	0	0	0	0	0
T13	0	0	0	0	0	0	0	0	0	0	0	0	0	0	0	0	0	0	0	0	0	0	0	0	0	0	0	0
TE1	634186432	528993088	576989184	5.80056e+08	160420784	106906064	117266912	128197920	78968232	122644912	91785008	97799384	3948266	4219708	2641556	3.60318e+06	107981888	82799120	84758304	9.18464e+07	87170928	65887360	66317864	73125384	48251032	34497092	38215864	4.03213e+07
TE2	90757792	102096472	81499488	9.14513e+07	7450791	12300863	9730220	9.82729e+06	12500904	4144933	8907236	8517691	1023257	615969	1972344	1.20386e+06	22495774	15719675	22620138	20278529	9525903	8525307	10338091	9.4631e+06	7951781	5757875	7292906	7000854
TE1/2	111050600	79161952	110909504	1.00374e+08	18606442	9740730	17244190	1.51971e+07	5381560	5033369	7498213	5.97105e+06	1062148	3475626	1006598	1848124	18504396	28547946	18832306	2.19615e+07	11020146	9532351	9878699	10143732	6383413	8236396	6993663	7.20449e+06

## Sheet: Fig.4abd
Fig.4a The bioactivity of A12 domain of different proteins for the substrate L-Ala. (Relative Yield)
A12T12			Average	A12T12C13A*			Average	A12T12C13A*T13			Average	A12T12C13A*T13TE			Average	A12T12C13A*T13TEMut1			Average	A12T12C13A*T13TEMut2			Average
100.595	98.973	100.432	100	67.6757	66.5405	67.6757	67.2973	99.1351	98.8108	98.9729	98.973	97.8378	97.027	93.946	96.2703	44.8108	45.2973	44.1622	44.7567	42.8648	43.5135	42.3784	42.9189
mutants			p value
A12T12 vs A12T12C13A*T13			0.1216
A12T12C13A* vs A12T12C13A*T13TE			<0.0001
A12T12C13A*T13TE vs A12T12C13A*T13TEMut1			<0.0001
A12T12C13A*T13TE vs A12T12C13A*T13TEMut2			<0.0001
Fig.4b In vitro bioactivity assays of L-Ala condensing with Put mediated by the different proteins through comparing the yield of 24a. (Peak area ×108)
A12T12			Average	A12T12C13A*			Average	A12T12C13A*T13			Average	A12T12C13A*T13TE			Average	A12T12C13A*T13TEMut1			Average	A12T12C13A*T13TEMut2			Average
0.433303	0.271835	0.321085	0.342074	0.831772	0.926901	0.885393	0.881355	5.54619	5.78425	5.51804	5.61616	0.179585	0.197	0.172009	0.182865	0.827631	0.751425	0.817081	0.798712	1.49876	1.61432	1.59402	1.56903
mutants			p value
A12T12 vs A12T12C13A*			<0.0001
A12T12C13A* vs A12T12C13A*T13			<0.0001
A12T12C13A*T13 vs A12T12C13A*T13TE			<0.0001
A12T12C13A*T13TE vs A12T12C13A*T13TEMut1			<0.0001
A12T12C13A*T13TE vs A12T12C13A*T13TEMut2			<0.0001
Fig. 4d Relative yield of the target product 24a obtained from A12T12C13A*T13, its nine mutants as well as negative control A12T12 and A12T12C13A*T13 (H9721A).
A12T12C13A*T13				Average	H9721A				Average	A12T12				Average	S9963A				Average	S9963V				Average	S9963Q				Average
99.1936	96.3578	99.8427	104.606	100.269	21.6199	21.72	21.8196	22.0812	21.8736	5.406	5.47421	5.49904	5.49456	5.48927	64.073	62.4922	65.4552	60.9856	62.9776	46.5752	47.4794	45.442	48.6532	47.1915	121.267	131.725	127.88	130.619	130.075
D9965A				Average	D9965L				Average	D9965E				Average	E9984A				Average	E9984M				Average	E9984D				Average
22.8815	24.4486	25.0038	24.9866	24.813	13.9151	14.2819	13.881	14.4421	14.2017	70.0763	68.9214	71.1069	69.637	69.8884	10.5039	9.34109	9.42471	10.6818	9.81588	30.9806	32.5983	30.1639	32.0412	31.6011	87.9993	82.9594	85.5379	97.4533	88.6502
mutants			p value
A12T12C13A*T13 vs S9963A			<0.0001
A12T12C13A*T13 vs D9965A			<0.0001
A12T12C13A*T13 vs E9984A			<0.0001
S9963A vs S9963Q			<0.0001
D9965A vs D9965E			<0.0001
E9984A vs D9984D			<0.0001

## Sheet: growth profiles-Fig.6a
The growth profiles of DSM 7029 WT and two mutants
Time (h)	WT			Average	PGenta-gdn			Average	ΔgdnD			Average
0	0.195	0.199	0.19	0.194667	0.194	0.175	0.175	0.181333	0.164	0.174	0.182	0.173333
1	0.182	0.189	0.184	0.185	0.18	0.163	0.164	0.169	0.145	0.156	0.166	0.155667
2	0.193	0.203	0.198	0.198	0.19	0.173	0.176	0.179667	0.146	0.163	0.175	0.161333
3	0.216	0.22	0.209	0.215	0.206	0.187	0.185	0.192667	0.145	0.173	0.181	0.166333
4	0.227	0.233	0.224	0.228	0.216	0.2	0.198	0.204667	0.151	0.178	0.188	0.172333
5	0.251	0.257	0.246	0.251333	0.233	0.215	0.215	0.221	0.161	0.188	0.197	0.182
6	0.28	0.283	0.275	0.279333	0.247	0.233	0.23	0.236667	0.159	0.187	0.201	0.182333
7	0.31	0.315	0.307	0.310667	0.267	0.253	0.252	0.257333	0.173	0.2	0.216	0.196333
8	0.345	0.347	0.338	0.343333	0.289	0.275	0.274	0.279333	0.18	0.208	0.222	0.203333
9	0.383	0.382	0.375	0.38	0.311	0.302	0.296	0.303	0.193	0.218	0.236	0.215667
10	0.416	0.417	0.409	0.414	0.334	0.324	0.319	0.325667	0.206	0.232	0.249	0.229
11	0.45	0.448	0.441	0.446333	0.362	0.354	0.348	0.354667	0.222	0.246	0.266	0.244667
12	0.475	0.471	0.461	0.469	0.388	0.382	0.374	0.381333	0.235	0.258	0.28	0.257667
13	0.507	0.5	0.488	0.498333	0.418	0.414	0.407	0.413	0.256	0.277	0.299	0.277333
14	0.537	0.528	0.518	0.527667	0.448	0.446	0.441	0.445	0.277	0.298	0.324	0.299667
15	0.543	0.537	0.522	0.534	0.471	0.474	0.465	0.47	0.295	0.317	0.338	0.316667
16	0.556	0.549	0.538	0.547667	0.496	0.494	0.484	0.491333	0.312	0.335	0.363	0.336667
17	0.587	0.575	0.559	0.573667	0.53	0.532	0.522	0.528	0.34	0.365	0.391	0.365333
18	0.603	0.595	0.578	0.592	0.561	0.564	0.555	0.56	0.371	0.395	0.423	0.396333
19	0.613	0.606	0.585	0.601333	0.591	0.592	0.583	0.588667	0.399	0.42	0.452	0.423667
20	0.623	0.618	0.597	0.612667	0.618	0.623	0.614	0.618333	0.433	0.453	0.486	0.457333
21	0.633	0.627	0.61	0.623333	0.653	0.656	0.645	0.651333	0.469	0.487	0.522	0.492667
22	0.635	0.63	0.607	0.624	0.669	0.672	0.664	0.668333	0.497	0.512	0.547	0.518667
23	0.653	0.646	0.625	0.641333	0.7	0.702	0.691	0.697667	0.536	0.55	0.581	0.555667
24	0.652	0.65	0.631	0.644333	0.723	0.727	0.719	0.723	0.571	0.583	0.615	0.589667
25	0.661	0.66	0.642	0.654333	0.749	0.752	0.743	0.748	0.607	0.619	0.65	0.625333
26	0.657	0.656	0.641	0.651333	0.765	0.77	0.761	0.765333	0.637	0.645	0.674	0.652
27	0.657	0.658	0.642	0.652333	0.784	0.787	0.779	0.783333	0.67	0.677	0.703	0.683333
28	0.659	0.661	0.645	0.655	0.807	0.809	0.804	0.806667	0.703	0.708	0.734	0.715
29	0.652	0.656	0.642	0.65	0.824	0.826	0.82	0.823333	0.732	0.732	0.756	0.74
30	0.637	0.642	0.632	0.637	0.831	0.834	0.828	0.831	0.748	0.749	0.774	0.757
31	0.641	0.646	0.633	0.64	0.844	0.848	0.841	0.844333	0.774	0.775	0.797	0.782
32	0.64	0.645	0.631	0.638667	0.862	0.864	0.859	0.861667	0.796	0.795	0.819	0.803333
33	0.633	0.639	0.628	0.633333	0.875	0.878	0.874	0.875667	0.819	0.815	0.836	0.823333
34	0.636	0.641	0.63	0.635667	0.889	0.891	0.887	0.889	0.836	0.835	0.855	0.842
35	0.625	0.632	0.617	0.624667	0.897	0.897	0.892	0.895333	0.846	0.846	0.865	0.852333
36	0.625	0.63	0.617	0.624	0.901	0.905	0.902	0.902667	0.856	0.854	0.87	0.86
37	0.623	0.627	0.616	0.622	0.923	0.925	0.921	0.923	0.876	0.876	0.892	0.881333
38	0.625	0.629	0.617	0.623667	0.933	0.935	0.932	0.933333	0.89	0.888	0.905	0.894333
39	0.619	0.623	0.612	0.618	0.941	0.944	0.94	0.941667	0.899	0.897	0.912	0.902667
40	0.616	0.623	0.611	0.616667	0.952	0.954	0.963	0.956333	0.915	0.914	0.93	0.919667
41	0.621	0.622	0.613	0.618667	0.965	0.968	0.968	0.967	0.921	0.923	0.939	0.927667
42	0.617	0.624	0.615	0.618667	0.975	0.977	0.976	0.976	0.928	0.936	0.957	0.940333

## Sheet: growth profiles-Fig.6c
The growth profiles of DSM 7029 WT and wild-type strain dealt with different compounds
Time (h)	WT+7			Average	WT+8			Average	WT+2			Average	WT+1			Average	WT			Average
0	0.242	0.241	0.243	0.242	0.21	0.213	0.209	0.210667	0.205	0.204	0.215	0.208	0.196	0.193	0.199	0.196	0.195	0.197	0.2	0.197333
1	0.234	0.234	0.236	0.234667	0.203	0.206	0.2	0.203	0.2	0.194	0.205	0.199667	0.189	0.186	0.189	0.188	0.187	0.187	0.188	0.187333
2	0.236	0.234	0.239	0.236333	0.206	0.213	0.204	0.207667	0.205	0.204	0.212	0.207	0.197	0.194	0.199	0.196667	0.196	0.197	0.2	0.197667
3	0.251	0.248	0.252	0.250333	0.215	0.224	0.214	0.217667	0.218	0.22	0.231	0.223	0.218	0.214	0.217	0.216333	0.216	0.218	0.217	0.217
4	0.262	0.263	0.265	0.263333	0.229	0.233	0.228	0.23	0.233	0.234	0.246	0.237667	0.233	0.229	0.229	0.230333	0.228	0.228	0.232	0.229333
5	0.276	0.277	0.281	0.278	0.248	0.248	0.245	0.247	0.252	0.26	0.268	0.26	0.259	0.25	0.254	0.254333	0.25	0.252	0.255	0.252333
6	0.285	0.286	0.289	0.286667	0.262	0.264	0.255	0.260333	0.276	0.286	0.3	0.287333	0.292	0.276	0.275	0.281	0.28	0.283	0.282	0.281667
7	0.3	0.301	0.303	0.301333	0.279	0.279	0.276	0.278	0.303	0.315	0.332	0.316667	0.325	0.304	0.298	0.309	0.31	0.312	0.315	0.312333
8	0.312	0.312	0.316	0.313333	0.298	0.294	0.294	0.295333	0.328	0.348	0.362	0.346	0.355	0.335	0.331	0.340333	0.344	0.345	0.34	0.343
9	0.324	0.327	0.332	0.327667	0.309	0.306	0.306	0.307	0.363	0.38	0.401	0.381333	0.393	0.368	0.359	0.373333	0.38	0.381	0.381	0.380667
10	0.336	0.337	0.34	0.337667	0.318	0.317	0.321	0.318667	0.396	0.412	0.433	0.413667	0.422	0.398	0.391	0.403667	0.418	0.418	0.414	0.416667
11	0.346	0.35	0.352	0.349333	0.326	0.325	0.325	0.325333	0.426	0.444	0.466	0.445333	0.454	0.429	0.418	0.433667	0.446	0.449	0.443	0.446
12	0.352	0.355	0.356	0.354333	0.333	0.331	0.333	0.332333	0.455	0.468	0.484	0.469	0.474	0.454	0.444	0.457333	0.47	0.468	0.461	0.466333
13	0.359	0.362	0.365	0.362	0.339	0.334	0.34	0.337667	0.482	0.499	0.514	0.498333	0.503	0.475	0.466	0.481333	0.498	0.495	0.486	0.493
14	0.367	0.369	0.374	0.37	0.346	0.343	0.346	0.345	0.512	0.532	0.548	0.530667	0.533	0.505	0.494	0.510667	0.53	0.523	0.518	0.523667
15	0.367	0.368	0.375	0.37	0.344	0.339	0.346	0.343	0.532	0.538	0.554	0.541333	0.538	0.513	0.508	0.519667	0.536	0.531	0.521	0.529333
16	0.371	0.37	0.376	0.372333	0.345	0.347	0.349	0.347	0.55	0.554	0.574	0.559333	0.549	0.529	0.517	0.531667	0.545	0.542	0.534	0.540333
17	0.376	0.379	0.382	0.379	0.364	0.351	0.369	0.361333	0.572	0.577	0.588	0.579	0.571	0.553	0.544	0.556	0.57	0.569	0.558	0.565667
18	0.375	0.382	0.394	0.383667	0.362	0.358	0.37	0.363333	0.592	0.6	0.613	0.601667	0.594	0.574	0.566	0.578	0.591	0.59	0.579	0.586667
19	0.389	0.387	0.393	0.389667	0.387	0.387	0.396	0.39	0.609	0.612	0.623	0.614667	0.605	0.581	0.572	0.586	0.6	0.597	0.584	0.593667
20	0.38	0.385	0.397	0.387333	0.367	0.362	0.374	0.367667	0.619	0.622	0.635	0.625333	0.615	0.59	0.582	0.595667	0.609	0.607	0.591	0.602333
21	0.39	0.389	0.401	0.393333	0.383	0.382	0.387	0.384	0.629	0.634	0.646	0.636333	0.63	0.605	0.596	0.610333	0.622	0.619	0.602	0.614333
22	0.395	0.393	0.402	0.396667	0.391	0.381	0.399	0.390333	0.638	0.638	0.649	0.641667	0.631	0.605	0.602	0.612667	0.626	0.623	0.605	0.618
23	0.396	0.396	0.41	0.400667	0.396	0.394	0.4	0.396667	0.655	0.654	0.667	0.658667	0.65	0.626	0.621	0.632333	0.643	0.642	0.621	0.635333
24	0.409	0.407	0.42	0.412	0.402	0.4	0.412	0.404667	0.663	0.657	0.671	0.663667	0.655	0.632	0.629	0.638667	0.644	0.644	0.626	0.638
25	0.415	0.419	0.424	0.419333	0.414	0.407	0.417	0.412667	0.67	0.667	0.679	0.672	0.666	0.643	0.639	0.649333	0.654	0.654	0.634	0.647333
26	0.416	0.42	0.428	0.421333	0.413	0.401	0.419	0.411	0.667	0.663	0.674	0.668	0.657	0.636	0.635	0.642667	0.648	0.648	0.628	0.641333
27	0.418	0.421	0.435	0.424667	0.41	0.412	0.421	0.414333	0.673	0.664	0.678	0.671667	0.666	0.642	0.644	0.650667	0.655	0.654	0.632	0.647
28	0.431	0.435	0.442	0.436	0.426	0.418	0.431	0.425	0.674	0.667	0.682	0.674333	0.668	0.645	0.645	0.652667	0.657	0.656	0.634	0.649
29	0.436	0.442	0.45	0.442667	0.433	0.431	0.439	0.434333	0.669	0.658	0.678	0.668333	0.667	0.642	0.642	0.650333	0.656	0.654	0.632	0.647333
30	0.443	0.444	0.45	0.445667	0.43	0.417	0.433	0.426667	0.656	0.646	0.664	0.655333	0.654	0.643	0.635	0.644	0.642	0.639	0.618	0.633
31	0.446	0.45	0.456	0.450667	0.426	0.423	0.429	0.426	0.659	0.649	0.665	0.657667	0.654	0.632	0.637	0.641	0.646	0.642	0.623	0.637
32	0.463	0.464	0.474	0.467	0.432	0.427	0.431	0.43	0.658	0.647	0.663	0.656	0.651	0.628	0.635	0.638	0.641	0.639	0.624	0.634667
33	0.469	0.472	0.487	0.476	0.446	0.436	0.446	0.442667	0.654	0.642	0.658	0.651333	0.652	0.629	0.628	0.636333	0.641	0.637	0.615	0.631
34	0.481	0.48	0.488	0.483	0.443	0.43	0.438	0.437	0.652	0.641	0.659	0.650667	0.65	0.624	0.633	0.635667	0.639	0.636	0.624	0.633
35	0.485	0.492	0.502	0.493	0.442	0.427	0.443	0.437333	0.644	0.633	0.649	0.642	0.64	0.615	0.624	0.626333	0.629	0.627	0.611	0.622333
36	0.489	0.491	0.505	0.495	0.443	0.429	0.434	0.435333	0.646	0.632	0.65	0.642667	0.639	0.615	0.624	0.626	0.627	0.624	0.617	0.622667
37	0.497	0.507	0.51	0.504667	0.448	0.432	0.437	0.439	0.642	0.628	0.647	0.639	0.634	0.608	0.62	0.620667	0.627	0.623	0.608	0.619333
38	0.518	0.513	0.523	0.518	0.444	0.434	0.436	0.438	0.64	0.626	0.644	0.636667	0.634	0.609	0.621	0.621333	0.626	0.623	0.621	0.623333
39	0.517	0.521	0.528	0.522	0.44	0.434	0.431	0.435	0.638	0.621	0.641	0.633333	0.63	0.602	0.614	0.615333	0.622	0.619	0.608	0.616333
40	0.525	0.53	0.539	0.531333	0.455	0.444	0.443	0.447333	0.644	0.626	0.638	0.636	0.624	0.597	0.612	0.611	0.622	0.619	0.609	0.616667
41	0.53	0.531	0.533	0.531333	0.456	0.438	0.432	0.442	0.641	0.624	0.642	0.635667	0.626	0.6	0.614	0.613333	0.623	0.618	0.61	0.617
42	0.542	0.539	0.547	0.542667	0.444	0.429	0.43	0.434333	0.628	0.611	0.628	0.622333	0.623	0.597	0.612	0.610667	0.621	0.612	0.61	0.614333

## Sheet: biofilm-Fig.6b and 6d
The biofilm forming capabilities between WT and two mutants.
	18 h			Average	36 h			Average
WT	128.681	93.3078	78.0115	100	106.113	96.4964	97.391	100
PGenta-gdn	253.792	267.75	226.386	249.31	567.989	561.743	601.022	576.918
ΔgdnD	221.797	233.971	173.678	209.815	527.847	441.334	459.033	476.072
	p value
	18 h	36 h
WT vs PGenta-gdn	0.0015	<0.0001
WT vs ΔgdnD	0.0099	0.0001
The biofilm forming capabilities between WT and wild-type strain dealt with different compounds.
	18 h			Average	36 h			Average
WT	97.64	97.3182	105.042	100	101.349	93.765	104.886	100
WT+7	158.721	159.301	140.174	152.732	155.727	130.416	130.636	138.926
WT+8	160.717	156.855	141.858	153.143	138.144	135.372	170.024	147.847
WT+2	90.3669	85.3465	100.343	92.0189	105.006	81.9095	97.572	Average
WT+1	93.4563	100.73	100.408	98.1978	78.807	90.7824	92.2812	87.2902
	p value
	18 h	36 h
WT vs WT+7	0.0066	0.0281
WT vs WT+8	0.0011	0.0145

## Sheet: Fig.5, Fig.S30
Fig.5 Yield comparison of C8-Rzm A (28), holrhizin A (30) as well as their derivatives 29, 31 and 32 between wild type and mutants.
	RzmA*/Yeild											HolA/Peak Area
M1			Average	M2			Average	WT			Average	M1			Average	M2			Average	M3			Average	M4			Average	WT			Average
Compound 29				Compound 29				Compound 28				Compound 31				Compound 31				Compound 31				Compound 31				Compound 30
470.444	465.539	468.6	468.194	708.5	701.113	705.723	705.112	1373.46	1620.04	1564.75	1519.42	1454.13	1365.7	1497.01	1438.95	508.945	477.996	523.952	503.631	588.922	553.11	606.288	582.773	125.055	117.451	128.743	123.749	1337.29	1337.42	1570.05	1414.92
	mutants	p value
RzmA*	M1 vs M2	<0.0001
HolA	M1 vs M2	<0.0001
HolA	M1 vs M3	<0.0001
HolA	M1 vs M4	<0.0001
HolA/Peak Area
M5			Average	M6			Average	M7			Average	M8			Average	M9			Average	M10			Average	WT			Average
Compound 32				Compound 32				Compound 32				Compound 32				Compound 32				Compound 32				Compound 30
0	0	0	0	140.04	130.351	135.545	135.312	46.6799	43.4503	45.1818	45.104	54.6155	50.8368	52.8627	52.7717	22.8732	21.2906	22.1391	22.101	0	0	0	0	1337.29	1337.42	1570.05	1414.92
	mutants	p value
HolA	M6 vs M7	<0.0001
HolA	M6 vs M8	<0.0001
HolA	M6 vs M9	<0.0001
Supplementary Fig.30a. Yeild comparsion of the intermediate 28a and 28 between wild type and two mutants (RzmA*-M1 and RzmA*-M2).
Compounds	RzmA*-M1			Average	RzmA*-M2			Average	RzmA*-WT			Average
28	11.3904	13.4354	12.9769	12.6009	16.8249	19.8454	19.1682	18.6128	1373.46	1620.04	1564.75	1519.42
28a	121.524	132.363	136.08	129.989	34.7212	37.818	38.88	37.1397	0	0	0	0
Supplementary Fig.30bc Yeild comparsion of the intermediate 30a, 30b, and 30 between wild type and eight mutants.
Compounds	HolA-M1			Average	HolA-M2			Average	HolA-M3			Average	HolA-M4			Average	HolA-WT			Average
30	0	0	0	0	0	0	0	0	0	0	0	0	0	0	0	0	1337.29	1337.42	1570.05	1414.92
30a	323.424	322.481	312.152	319.352	111.308	110.984	107.429	109.907	56.7042	56.5389	54.728	55.9904	156.462	156.006	151.009	154.492	133.729	133.742	157.005	141.492
30b	582.163	580.466	561.874	574.834	342.829	341.83	330.881	338.514	300.784	299.908	290.302	296.998	122.901	122.543	118.618	121.354	1350.66	1350.79	1585.75	1429.07
	HolA-M6			Average	HolA-M7			Average	HolA-M8			Average	HolA-M9			Average	HolA-WT			Average
30	10.4588	10.4283	10.0943	10.3271	0	0	0	0	3.72357	3.71272	3.59381	3.6767	0	0	0	0	1337.29	1337.42	1570.05	1414.92
30a	262.519	261.754	253.37	259.215	210.015	209.403	202.696	207.372	331.824	330.857	320.26	327.647	138.19	137.787	133.374	136.451	133.729	133.742	157.005	141.492
30b	0	0	0	0	0	0	0	0	0	0	0	0	0	0	0	0	1350.66	1350.79	1585.75	1429.07

## Sheet: Fig.S8a
Supplementary Fig.8a The relative activity of A1 domain for the activation of various amino acids. (Relative Yield)
	L-Met	L-Leu	L-MetO	Gly	L-Ala	L-Val	L-Ile	L-Phe	L-Trp	L-Ser	L-Thr	L-Cys	L-Asn	L-Gln	L-Glu	L-His
	100.829	48.6601	74.2595	3.52609	39.0601	4.60156	8.14527	16.3787	7.28138	10.9308	9.66148	4.055	8.70944	42.9302	43.2123	1.86883
	99.4535	47.3907	75.2116	4.68969	36.0151	4.9718	8.09238	16.5374	8.23342	10.7722	9.76728	3.84343	8.76234	42.6657	43.1594	1.76304
	99.7179	47.9725	74.048	3.4732	38.4962	5.07758	8.09238	16.1142	8.55077	10.8251	9.6615	5.00705	8.3392	42.6657	43.8999	0.916784
Average	100	48.0078	74.5064	3.89633	37.8571	4.88365	8.11001	16.3434	8.02186	10.8427	9.69675	4.30183	8.60366	42.7539	43.4238	1.51622

## Sheet: Fig.S16
Supplementary Fig. 16a The relative activity of A12 domain from proteins A12T12C13A*T13, its three mutants and A12T12 for the substrate L-Ala. (Relative Yield)
A12T12C13A*T13TE			Average	S9963A			Average	D9965A			Average	E9984A			Average	A12T12			Average
99.1351	98.8108	98.9729	98.973	84.2491	86.7609	84.2491	85.0863	90.8425	87.7028	90.9994	89.8482	103.872	105.285	103.558	104.239	100.595	98.973	100.432	100
Supplementary Fig. 16b Testing the condensation activity to substrates putrescine and 1,5-diaminopentane. (Relative Yield)
	25a				Average	24a				Average
A12T12C13A*T13	102.903	96.2531	95.5112	105.333	99.0325	99.1936	96.3578	99.8427	104.606	100.269
S9963A	124.457	126.948	118.998	126.784	124.244	64.073	62.4922	65.4552	60.9856	62.9776
D9965A	90.7005	92.764	88.1741	90.7266	90.5549	22.8815	24.4486	25.0038	24.9866	24.813
E9984A	20.2955	20.8324	22.9646	21.6813	21.8261	10.5039	9.34109	9.42471	12.4075	10.3911
Supplementary Fig. 16c Yield comparison of the target product 24a in two timepoint. (Relative Yield)
	1 h			Average	4 h			Average
A12T12C13A*T13	99.1936	96.3578	99.8427	98.4647	100.621	104.969	100	101.863
S9963A	64.073	62.4922	65.4552	64.0068	5.58	5.77	5.52	5.62333
D9965A	24.4486	25.0038	24.9866	24.813	4.12	4.04	4.322	4.16067
E9984A	10.5039	9.34109	9.42471	9.75656	7.48	7.38	8.099	7.653
A12T12	5.406	5.47421	5.49904	5.45975	6.37	6	6.2	6.19

## Sheet: OD600-Fig.S18b
Relative yield of the supernatant of the fermentation cultures between WT and mutants.
WT			Average	PGenta-gdn			Average	ΔgdnD			Average
100.475	100.475	99.0508	100	185.085	194.237	198.102	192.475	175.639	184.505	179.65	179.931

## Sheet:  Fig.S24
supplementary Fig.24e Testing three substrates linked T1 domain of CsA1T1 protein purified E. coli BAP1. (Relative Yield)
L-Met-FDAA			Average	L-Leu-FDAA			Average	L-MetO-FDAA			Average
100.35	98.21	101.44	100	161.34	158.24	166.31	161.963	92.88	92.94	87.99	91.27
supplementary Fig.24f The substrate L-Met linked T1 domain of CsA1T1 protein purified E. coli BAP1 supplied with or without Sfp protein.(Relative Yield)
Sfp			Average	No Sfp			Average
95.21	100.37	104.42	100	53.51	53.49	51.56	52.8533

[truncated: 3 more sheets: NO production-Fig.S29, Fig.S31,S32, Fig.S33]
